# Supplementary material for: Hyaluronan Regulates Vascular Smooth Muscle Cell Osteogenic Differentiation and Vascular Calcification
Source: Biomolecules. 2026 May 15;16(5):729. doi: 10.3390/biom16050729 (PMC13204215; doi:10.3390/biom16050729)
Supplement: Supplementary file 1 [file biomolecules-16-00729-s001.zip]

Archive with 1 entries (1 files):
- Meran Supplementary Data Biomolecules 2026.pptx
